# Supplementary material for: RefDNN: a reference drug based neural network for more accurate prediction of anticancer drug resistance
Source: Sci Rep. 2020 Feb 5;10:1861. doi: 10.1038/s41598-020-58821-x (PMC7002431; doi:10.1038/s41598-020-58821-x)
Supplement: Supplementary file 1 — Supplementary tables. [file 41598_2020_58821_MOESM1_ESM.xlsx]

## Sheet: Cover
RefDNN: a reference drug based neural network for more accurate prediction of anticancer drug resistance
Jonghwan Choi, Sanghyun Park, and Jaegyoon Ahn
Supplementary Tables
No.	Title
Suppl table S1	Range of hyperparamters of RefDNN and baseline models
Suppl table S2	Performance metrics for the drug-resistance prediction task
Suppl table S3	Prediction accuracy values in leave-one-drug-out cross-validation
Suppl table S4	Prediction accuracy values in leave-one-cancer-type-out cross-validation
Suppl table S5	Average prediction performance of RefDNN per target pathway
Suppl table S6	Top 10 genes associated with drug resistance identified by RefDNN
Suppl table S7	List of 37 FDA approved target-based anticancer drugs that are not used in the GDSC project

## Sheet: Suppl table S1
Supplementary Table S1. Range of hyperparamters of RefDNN and baseline models
Model	Hyperparameter	Min	Max	Prior distribution
RefDNN	number of units of hidden layers	4	128	uniform
	learning rate for FTRL	1e-06	0.1	log-uniform
	learning rate for Adam	1e-06	0.1	log-uniform
	l1 regularization strength	0.001	100	log-uniform
	l2 regularization strength	0.001	100	log-uniform
Gradient Boost	learning rate	0.001	0.1	log-uniform
	number of estimators	10	100	uniform
	max depth	3	5	uniform
Random Forest	number of estimators	10	100	log-uniform
	max depth	3	10	uniform
K-Nearest Neighbor	number of neighbors	5	30	uniform
	size of leaf	30	100	uniform
Multi-Layer Perceptron	learning rate	0.001	0.1	log-uniform
	size of hidden layer	128	2048	uniform
	number of hidden layers	1	3	uniform
	l2 regularization strength	0.001	0.1	log-uniform
ElasticNet SGD classifier	relgularization strength	1e-05	0.1	log-uniform
	l1 ratio	0.1	0.9	uniform
	learning rate	1e-05	0.1	log-uniform

## Sheet: Suppl table S2
Supplementary Table S2. Performance metrics for the drug-resistance prediction task
Dataset	Model	Accuracy	AUCROC	Precision	Recall	F1score
GDSC	RefDNN	0.806 ± 0.004	0.882 ± 0.002	0.797 ± 0.005	0.780 ± 0.012	0.786 ± 0.009
	Gradient Boost	0.800 ± 0.002	0.873 ± 0.001	0.799 ± 0.001	0.756 ± 0.004	0.769 ± 0.003
	RandomForest	0.804 ± 0.002	0.887 ± 0.002	0.814 ± 0.002	0.756 ± 0.003	0.770 ± 0.003
	K-Nearest Neighbor	0.642 ± 0.004	0.627 ± 0.003	0.595 ± 0.006	0.559 ± 0.003	0.546 ± 0.004
	Multilayer Perceptron	0.580 ± 0.121	0.510 ± 0.023	0.290 ± 0.061	0.500 ± 0.000	0.364 ± 0.054
	ElasticNet	0.577 ± 0.073	0.629 ± 0.033	0.601 ± 0.012	0.560 ± 0.035	0.499 ± 0.058
CCLE	RefDNN	0.911 ± 0.008	0.955 ± 0.004	0.911 ± 0.011	0.904 ± 0.008	0.907 ± 0.009
	Gradient Boost	0.899 ± 0.008	0.919 ± 0.010	0.905 ± 0.009	0.887 ± 0.007	0.893 ± 0.008
	RandomForest	0.725 ± 0.025	0.815 ± 0.023	0.736 ± 0.026	0.685 ± 0.032	0.688 ± 0.036
	K-Nearest Neighbor	0.591 ± 0.016	0.561 ± 0.027	0.553 ± 0.032	0.529 ± 0.018	0.498 ± 0.019
	Multilayer Perceptron	0.586 ± 0.017	0.500 ± 0.011	0.339 ± 0.096	0.502 ± 0.004	0.396 ± 0.054
	ElasticNet	0.581 ± 0.031	0.537 ± 0.061	0.433 ± 0.219	0.496 ± 0.010	0.391 ± 0.040

## Sheet: Suppl table S3
Supplementary Table S3. Prediction accuracy values in leave-one-drug-out cross-validation
Drug	Target pathway	RefDNN			GradientBoost			RandomForest			K-NearestNeighbor			MultiLayerPerceptron			ElasticNet
		AUCROC	AUCPR		AUCROC	AUCPR		AUCROC	AUCPR		AUCROC	AUCPR		AUCROC	AUCPR		AUCROC	AUCPR
(5Z)-7-Oxozeaenol	Other, kinases	0.798	0.365		0.678	0.202		0.749	0.36		0.824	0.356		0.428	0.081		0.74	0.32
5-Fluorouracil	Other	0.801	0.797		0.627	0.643		0.679	0.657		0.77	0.749		0.713	0.709		0.738	0.734
A-443654	PI3K/MTOR signaling	0.697	0.406		0.652	0.35		0.615	0.33		0.67	0.39		0.542	0.267		0.598	0.292
A-770041	Other, kinases	0.66	0.782		0.587	0.741		0.606	0.738		0.691	0.8		0.454	0.611		0.574	0.703
AICA Ribonucleotide	Metabolism	0.695	0.72		0.675	0.678		0.702	0.706		0.66	0.695		0.622	0.633		0.682	0.684
AKT inhibitor VIII	PI3K/MTOR signaling	0.674	0.847		0.588	0.796		0.621	0.808		0.709	0.861		0.648	0.833		0.62	0.803
AR-42	Chromatin histone acetylation	0.715	0.25		0.662	0.218		0.703	0.266		0.711	0.316		0.508	0.126		0.661	0.195
AS601245	JNK and p38 signaling	0.714	0.703		0.623	0.603		0.62	0.6		0.723	0.686		0.5	0.48		0.642	0.629
AS605240	PI3K/MTOR signaling	0.717	0.706		0.62	0.623		0.688	0.667		0.718	0.707		0.623	0.594		0.685	0.683
AT-7519	Cell cycle	0.754	0.526		0.692	0.435		0.674	0.412		0.757	0.527		0.524	0.294		0.701	0.427
AZ628	ERK MAPK signaling	0.641	0.759		0.589	0.725		0.634	0.767		0.65	0.754		0.674	0.808		0.651	0.787
AZD6482	PI3K/MTOR signaling	0.63	0.813		0.589	0.784		0.6	0.797		0.652	0.817		0.5	0.725		0.588	0.788
AZD7762	Cell cycle	0.768	0.434		0.712	0.343		0.693	0.335		0.71	0.35		0.619	0.317		0.713	0.392
AZD8055	PI3K/MTOR signaling	0.78	0.479		0.715	0.402		0.707	0.379		0.79	0.479		0.612	0.265		0.74	0.421
Afatinib	EGFR signaling	0.513	0.863		0.461	0.84		0.39	0.816		0.501	0.856		0.251	0.752		0.456	0.843
Alectinib	RTK signaling	0.763	0.985		0.682	0.977		0.727	0.979		0.762	0.983		0.515	0.96		0.723	0.978
Amuvatinib	Other, kinases	0.655	0.815		0.652	0.812		0.655	0.807		0.662	0.816		0.649	0.811		0.641	0.787
Avagacestat	Other	0.567	0.991		0.569	0.989		0.602	0.991		0.532	0.988		0.443	0.986		0.55	0.988
Axitinib	RTK signaling	0.752	0.946		0.675	0.92		0.706	0.934		0.752	0.942		0.661	0.928		0.721	0.936
BAY-61-3606	Other, kinases	0.774	0.76		0.74	0.719		0.734	0.711		0.751	0.695		0.635	0.584		0.703	0.671
BI-2536	Cell cycle	0.74	0.595		0.674	0.454		0.666	0.446		0.731	0.522		0.543	0.347		0.665	0.474
BIX02189	ERK MAPK signaling	0.832	0.961		0.775	0.936		0.865	0.967		0.818	0.955		0.648	0.91		0.821	0.953
BMS-345541	Other, kinases	0.807	0.844		0.756	0.807		0.732	0.764		0.734	0.8		0.434	0.546		0.761	0.772
BMS-509744	Other	0.706	0.851		0.65	0.823		0.611	0.792		0.772	0.872		0.5	0.709		0.602	0.791
BMS-536924	IGFR signaling	0.64	0.778		0.614	0.759		0.615	0.764		0.653	0.782		0.5	0.686		0.599	0.749
BMS-754807	IGFR signaling	0.678	0.62		0.585	0.51		0.633	0.575		0.688	0.584		0.495	0.402		0.599	0.536
BX-912	PI3K/MTOR signaling	0.795	0.856		0.787	0.854		0.751	0.805		0.722	0.801		0.451	0.622		0.758	0.812
BX795	Other	0.757	0.771		0.722	0.738		0.697	0.709		0.762	0.767		0.5	0.539		0.726	0.746
Belinostat	Chromatin histone acetylation	0.707	0.179		0.639	0.141		0.631	0.143		0.744	0.206		0.47	0.089		0.629	0.129
Bexarotene	Other	0.699	0.953		0.622	0.935		0.669	0.946		0.742	0.958		0.499	0.911		0.676	0.949
Bicalutamide	Hormone-related	0.608	0.997		0.646	0.997		0.439	0.995		0.564	0.996		0.498	0.996		0.648	0.998
Bortezomib	Protein stability and degradation	0.653	0.293		0.636	0.243		0.593	0.301		0.644	0.261		0.494	0.149		0.593	0.244
Bosutinib	Other, kinases	0.743	0.893		0.702	0.866		0.704	0.874		0.716	0.871		0.673	0.861		0.717	0.878
Bryostatin 1	Other, kinases	0.629	0.981		0.533	0.974		0.598	0.981		0.624	0.982		0.536	0.979		0.559	0.978
CAY10603	Chromatin histone acetylation	0.731	0.252		0.639	0.165		0.661	0.184		0.756	0.362		0.539	0.117		0.652	0.168
CCT-018159	Protein stability and degradation	0.677	0.865		0.63	0.819		0.654	0.853		0.682	0.861		0.5	0.752		0.65	0.841
CCT007093	Other	0.5	0.994		0.589	0.995		0.557	0.995		0.471	0.993		0.664	0.996		0.458	0.992
CGP-082996	Cell cycle	0.767	0.937		0.722	0.916		0.689	0.901		0.808	0.946		0.621	0.862		0.675	0.907
CGP-60474	Cell cycle	0.632	0.363		0.679	0.401		0.629	0.312		0.74	0.448		0.495	0.231		0.616	0.337
CHIR-99021	WNT signaling	0.662	0.954		0.6	0.946		0.642	0.952		0.64	0.949		0.52	0.927		0.645	0.952
CI-1040	ERK MAPK signaling	0.665	0.7		0.645	0.657		0.68	0.729		0.793	0.78		0.646	0.678		0.598	0.645
CMK	ERK MAPK signaling	0.69	0.817		0.653	0.803		0.653	0.797		0.697	0.813		0.565	0.687		0.627	0.78
CP466722	Genome integrity	0.751	0.636		0.67	0.558		0.675	0.568		0.75	0.636		0.506	0.41		0.692	0.575
CP724714	EGFR signaling	0.445	0.967		0.493	0.975		0.423	0.964		0.603	0.98		0.5	0.97		0.382	0.962
CUDC-101	Other	0.735	0.309		0.637	0.209		0.657	0.207		0.757	0.323		0.5	0.134		0.678	0.223
CX-5461	Other	0.775	0.849		0.711	0.791		0.705	0.783		0.764	0.829		0.598	0.69		0.719	0.785
Cabozantinib	Other, kinases	0.784	0.937		0.716	0.905		0.685	0.898		0.767	0.927		0.37	0.751		0.752	0.926
Cetuximab	EGFR signaling	0.497	0.957		0.514	0.965		0.502	0.962		0.574	0.964		0.58	0.97		0.452	0.955
Cisplatin	DNA replication	0.696	0.83		0.659	0.795		0.637	0.775		0.659	0.789		0.436	0.633		0.695	0.819
Crizotinib	RTK signaling	0.79	0.979		0.732	0.975		0.739	0.973		0.706	0.971		0.597	0.96		0.773	0.978
Cytarabine	DNA replication	0.714	0.597		0.653	0.537		0.671	0.594		0.733	0.601		0.511	0.399		0.666	0.568
DMOG	Metabolism	0.693	0.208		0.678	0.199		0.685	0.181		0.743	0.242		0.558	0.114		0.669	0.169
Dabrafenib	ERK MAPK signaling	0.708	0.894		0.67	0.87		0.716	0.899		0.721	0.889		0.577	0.829		0.684	0.887
Dacinostat	Chromatin histone acetylation	0.811	0.116		0.702	0.074		0.687	0.068		0.826	0.158		0.7	0.057		0.73	0.054
Dactolisib	PI3K/MTOR signaling	0.787	0.144		0.751	0.112		0.684	0.081		0.718	0.07		0.634	0.057		0.755	0.138
Daporinad	Metabolism	0.706	0.461		0.652	0.364		0.613	0.341		0.674	0.391		0.586	0.338		0.689	0.4
Dasatinib	Other	0.565	0.672		0.544	0.65		0.491	0.638		0.67	0.722		0.563	0.653		0.501	0.639
Docetaxel	Mitosis	0.663	0.567		0.624	0.495		0.72	0.631		0.711	0.584		0.454	0.309		0.577	0.489
Doramapimod	JNK and p38 signaling	0.581	0.978		0.548	0.972		0.56	0.976		0.505	0.968		0.555	0.975		0.56	0.976
Doxorubicin	DNA replication	0.822	0.416		0.725	0.358		0.736	0.375		0.851	0.49		0.486	0.128		0.709	0.285
EHT-1864	Cytoskeleton	0.626	0.967		0.623	0.967		0.6	0.965		0.571	0.962		0.516	0.958		0.609	0.966
Elesclomol	Protein stability and degradation	0.581	0.316		0.567	0.311		0.51	0.255		0.597	0.279		0.461	0.201		0.557	0.321
Embelin	Apoptosis regulation	0.716	0.495		0.624	0.388		0.621	0.421		0.712	0.492		0.491	0.252		0.67	0.468
Entinostat	Chromatin histone acetylation	0.664	0.378		0.643	0.363		0.577	0.268		0.662	0.398		0.5	0.24		0.607	0.319
Enzastaurin	Other, kinases	0.692	0.704		0.647	0.642		0.686	0.705		0.698	0.695		0.607	0.619		0.663	0.686
Epothilone B	Mitosis	0.773	0.534		0.71	0.384		0.676	0.392		0.83	0.575		0.504	0.21		0.709	0.428
Erlotinib	EGFR signaling	0.389	0.912		0.359	0.91		0.379	0.917		0.533	0.931		0.261	0.873		0.366	0.914
Etoposide	DNA replication	0.784	0.572		0.711	0.479		0.694	0.465		0.839	0.662		0.502	0.255		0.726	0.489
FH535	WNT signaling	0.74	0.29		0.672	0.23		0.708	0.305		0.753	0.287		0.512	0.129		0.703	0.288
FR-180204	ERK MAPK signaling	0.862	0.996		0.813	0.994		0.856	0.995		0.833	0.994		0.866	0.997		0.862	0.996
FTI-277	Other	0.431	0.984		0.474	0.986		0.388	0.982		0.491	0.986		0.434	0.985		0.404	0.983
Fedratinib	Other, kinases	0.752	0.724		0.677	0.644		0.733	0.689		0.749	0.713		0.525	0.531		0.709	0.671
Foretinib	RTK signaling	0.768	0.309		0.749	0.284		0.737	0.278		0.793	0.332		0.597	0.143		0.744	0.263
GNF-2	ABL signaling	0.807	0.993		0.863	0.995		0.789	0.988		0.851	0.991		0.615	0.985		0.778	0.991
GSK1070916	Mitosis	0.789	0.753		0.698	0.635		0.743	0.685		0.777	0.714		0.502	0.478		0.679	0.592
GSK1904529A	IGFR signaling	0.687	0.997		0.469	0.994		0.594	0.996		0.72	0.997		0.585	0.995		0.68	0.997
GSK269962A	Cytoskeleton	0.642	0.82		0.584	0.781		0.594	0.788		0.625	0.792		0.57	0.781		0.597	0.784
GSK319347A	Other	0.399	0.998		0.344	0.997		0.439	0.998		0.232	0.996		0.928	1		0.554	0.999
GSK429286A	Cytoskeleton	0.824	0.976		0.782	0.971		0.775	0.964		0.779	0.97		0.49	0.916		0.771	0.966
GSK650394	Other	0.739	0.83		0.626	0.725		0.631	0.748		0.671	0.762		0.522	0.643		0.665	0.764
GSK690693	PI3K/MTOR signaling	0.726	0.906		0.662	0.881		0.645	0.854		0.696	0.895		0.556	0.832		0.677	0.876
GW-2580	RTK signaling	0.541	0.994		0.457	0.993		0.403	0.99		0.495	0.992		0.41	0.991		0.441	0.99
GW441756	RTK signaling	0.546	0.93		0.52	0.926		0.558	0.937		0.587	0.939		0.531	0.932		0.547	0.933
GW843682X	Cell cycle	0.748	0.508		0.678	0.386		0.644	0.382		0.764	0.51		0.499	0.285		0.661	0.385
Gefitinib	EGFR signaling	0.585	0.951		0.474	0.929		0.562	0.951		0.748	0.971		0.352	0.906		0.557	0.949
Gemcitabine	DNA replication	0.746	0.484		0.722	0.411		0.724	0.454		0.823	0.575		0.458	0.193		0.726	0.454
HG6-64-1	ERK MAPK signaling	0.74	0.585		0.599	0.417		0.654	0.494		0.737	0.521		0.633	0.414		0.71	0.576
I-BET-762	Chromatin other	0.758	0.853		0.745	0.835		0.762	0.836		0.707	0.816		0.775	0.851		0.729	0.813
IOX2	Other	0.559	0.987		0.507	0.986		0.466	0.987		0.413	0.982		0.508	0.984		0.552	0.986
IPA-3	Cytoskeleton	0.729	0.79		0.652	0.719		0.71	0.749		0.729	0.774		0.609	0.655		0.693	0.743
Idelalisib	PI3K/MTOR signaling	0.81	0.961		0.782	0.954		0.821	0.96		0.796	0.959		0.623	0.909		0.778	0.948
Imatinib	RTK signaling	0.819	0.988		0.765	0.987		0.817	0.987		0.865	0.992		0.736	0.983		0.782	0.984
Ispinesib Mesylate	Mitosis	0.804	0.818		0.728	0.71		0.716	0.701		0.775	0.785		0.58	0.586		0.744	0.739
JNK Inhibitor VIII	JNK and p38 signaling	0.561	0.994		0.448	0.992		0.427	0.99		0.712	0.996		0.476	0.991		0.564	0.993
JNK-9L	JNK and p38 signaling	0.799	0.182		0.68	0.12		0.691	0.111		0.704	0.111		0.519	0.058		0.783	0.166
JQ1	Chromatin other	0.628	0.712		0.609	0.694		0.617	0.708		0.645	0.729		0.502	0.596		0.619	0.702
JW-7-52-1	PI3K/MTOR signaling	0.656	0.296		0.588	0.203		0.603	0.205		0.684	0.288		0.529	0.182		0.586	0.206
KIN001-244	Other, kinases	0.81	0.844		0.707	0.754		0.766	0.808		0.749	0.798		0.5	0.592		0.734	0.764
KIN001-260	Other	0.878	0.98		0.754	0.954		0.871	0.976		0.748	0.948		0.601	0.912		0.875	0.977
KIN001-266	Other, kinases	0.795	0.793		0.737	0.711		0.748	0.711		0.714	0.702		0.5	0.518		0.73	0.706
KIN001-270	Cell cycle	0.881	0.996		0.745	0.989		0.881	0.996		0.86	0.995		0.299	0.946		0.845	0.995
KU-55933	Genome integrity	0.811	0.98		0.765	0.975		0.782	0.975		0.758	0.974		0.68	0.969		0.759	0.97
LFM-A13	Other, kinases	0.543	0.991		0.5	0.989		0.539	0.989		0.493	0.989		0.651	0.993		0.596	0.992
Lapatinib	EGFR signaling	0.431	0.933		0.302	0.907		0.261	0.906		0.471	0.935		0.599	0.961		0.302	0.913
Lenalidomide	Protein stability and degradation	0.838	0.997		0.797	0.997		0.857	0.998		0.742	0.995		0.5	0.988		0.841	0.997
Lestaurtinib	Other, kinases	0.802	0.481		0.726	0.371		0.725	0.391		0.782	0.41		0.676	0.289		0.748	0.433
Linifanib	RTK signaling	0.736	0.989		0.681	0.981		0.729	0.987		0.665	0.985		0.689	0.989		0.732	0.989
Linsitinib	IGFR signaling	0.598	0.861		0.538	0.826		0.538	0.827		0.611	0.861		0.5	0.802		0.527	0.832
Luminespib	Protein stability and degradation	0.818	0.448		0.733	0.348		0.748	0.372		0.826	0.482		0.612	0.231		0.76	0.345
MG-132	Protein stability and degradation	0.676	0.618		0.676	0.609		0.731	0.688		0.704	0.612		0.553	0.432		0.619	0.56
MK-2206	PI3K/MTOR signaling	0.634	0.675		0.583	0.644		0.609	0.664		0.63	0.68		0.556	0.637		0.591	0.634
MPS-1-IN-1	Mitosis	0.783	0.877		0.758	0.848		0.783	0.864		0.812	0.889		0.45	0.654		0.781	0.87
Masitinib	Other, kinases	0.859	0.925		0.8	0.881		0.816	0.888		0.823	0.894		0.621	0.75		0.785	0.864
Methotrexate	DNA replication	0.807	0.907		0.751	0.869		0.814	0.91		0.734	0.877		0.582	0.778		0.784	0.883
Mitomycin-C	DNA replication	0.799	0.048		0.748	0.032		0.793	0.04		0.858	0.07		0.5	0.014		0.756	0.033
Motesanib	RTK signaling	0.585	0.982		0.566	0.977		0.581	0.981		0.608	0.983		0.589	0.981		0.544	0.981
NG-25	Other, kinases	0.822	0.823		0.766	0.766		0.756	0.771		0.871	0.869		0.351	0.476		0.747	0.754
NSC-207895	p53 pathway	0.707	0.84		0.635	0.775		0.66	0.801		0.674	0.812		0.5	0.704		0.632	0.772
NSC-87877	Other	0.578	0.977		0.567	0.975		0.571	0.975		0.569	0.974		0.401	0.957		0.549	0.974
NU7441	Genome integrity	0.806	0.988		0.781	0.985		0.809	0.987		0.789	0.985		0.653	0.97		0.802	0.987
NVP-BHG712	Other	0.792	0.89		0.685	0.808		0.792	0.875		0.813	0.894		0.455	0.69		0.756	0.861
NVP-TAE684	RTK signaling	0.666	0.668		0.603	0.608		0.609	0.635		0.742	0.739		0.525	0.535		0.583	0.612
Navitoclax	Apoptosis regulation	0.587	0.717		0.587	0.717		0.585	0.701		0.58	0.735		0.277	0.56		0.599	0.702
Nilotinib	ABL signaling	0.854	0.992		0.811	0.987		0.839	0.991		0.813	0.989		0.5	0.96		0.821	0.988
Nutlin-3a (-)	p53 pathway	0.706	0.906		0.675	0.9		0.648	0.881		0.714	0.908		0.484	0.797		0.667	0.895
OSI-027	PI3K/MTOR signaling	0.736	0.414		0.663	0.32		0.659	0.321		0.712	0.389		0.581	0.265		0.686	0.34
OSI-930	RTK signaling	0.906	0.992		0.874	0.989		0.917	0.993		0.903	0.991		0.5	0.934		0.876	0.988
OSU-03012	Other, kinases	0.811	0.546		0.747	0.419		0.743	0.386		0.768	0.428		0.498	0.197		0.781	0.459
Obatoclax Mesylate	Apoptosis regulation	0.894	0.193		0.809	0.113		0.85	0.263		0.907	0.311		0.596	0.029		0.845	0.151
Olaparib	Genome integrity	0.759	0.972		0.689	0.961		0.7	0.964		0.718	0.964		0.538	0.935		0.739	0.968
Omipalisib	PI3K/MTOR signaling	0.73	0.193		0.659	0.116		0.618	0.098		0.75	0.164		0.417	0.057		0.666	0.113
PAC-1	Apoptosis regulation	0.737	0.906		0.723	0.901		0.69	0.872		0.676	0.881		0.706	0.88		0.701	0.878
PD0325901	ERK MAPK signaling	0.554	0.32		0.546	0.302		0.708	0.495		0.677	0.34		0.718	0.478		0.494	0.28
PD173074	RTK signaling	0.628	0.958		0.605	0.956		0.634	0.961		0.621	0.961		0.538	0.944		0.604	0.956
PF-4708671	PI3K/MTOR signaling	0.595	0.961		0.558	0.956		0.583	0.96		0.592	0.962		0.436	0.943		0.599	0.959
PF-562271	Cytoskeleton	0.715	0.92		0.67	0.902		0.645	0.898		0.747	0.927		0.513	0.817		0.668	0.909
PFI-1	Chromatin other	0.735	0.792		0.62	0.688		0.679	0.736		0.705	0.746		0.424	0.55		0.704	0.749
PFI-3	Other	0.459	0.995		0.433	0.994		0.519	0.995		0.461	0.995		0.602	0.997		0.463	0.995
PHA-665752	RTK signaling	0.666	0.985		0.659	0.986		0.619	0.982		0.657	0.984		0.558	0.978		0.65	0.986
PHA-793887	Cell cycle	0.787	0.805		0.73	0.741		0.761	0.743		0.807	0.805		0.5	0.539		0.748	0.742
PI-103	PI3K/MTOR signaling	0.72	0.47		0.651	0.386		0.668	0.411		0.666	0.425		0.489	0.29		0.654	0.373
PIK-93	PI3K/MTOR signaling	0.771	0.713		0.72	0.64		0.708	0.626		0.782	0.716		0.534	0.464		0.718	0.63
PLX-4720	ERK MAPK signaling	0.609	0.937		0.575	0.928		0.612	0.939		0.659	0.942		0.429	0.853		0.573	0.932
Paclitaxel	Mitosis	0.762	0.601		0.72	0.49		0.7	0.464		0.774	0.57		0.446	0.261		0.641	0.453
Palbociclib	Cell cycle	0.67	0.739		0.647	0.706		0.632	0.711		0.673	0.718		0.488	0.56		0.654	0.73
Parthenolide	Chromatin histone acetylation	0.753	0.93		0.7	0.912		0.698	0.91		0.747	0.926		0.615	0.887		0.705	0.914
Pazopanib	RTK signaling	0.612	0.87		0.589	0.874		0.556	0.848		0.675	0.893		0.5	0.839		0.557	0.855
Pelitinib	EGFR signaling	0.772	0.593		0.713	0.484		0.691	0.48		0.767	0.526		0.477	0.29		0.712	0.508
Pevonedistat	Other	0.69	0.711		0.634	0.664		0.642	0.685		0.673	0.684		0.618	0.644		0.683	0.717
Phenformin	Other	0.638	0.44		0.594	0.385		0.569	0.362		0.635	0.427		0.543	0.336		0.625	0.402
Pictilisib	PI3K/MTOR signaling	0.631	0.52		0.571	0.424		0.572	0.464		0.661	0.526		0.5	0.371		0.605	0.489
Piperlongumine	Other	0.746	0.427		0.656	0.255		0.701	0.361		0.738	0.33		0.51	0.153		0.712	0.385
Ponatinib	RTK signaling	0.703	0.892		0.723	0.901		0.706	0.894		0.755	0.913		0.626	0.847		0.691	0.894
Pyrimethamine	Other	0.734	0.836		0.691	0.784		0.683	0.794		0.711	0.81		0.5	0.653		0.686	0.802
QS11	Other	0.73	0.863		0.621	0.792		0.683	0.839		0.729	0.861		0.455	0.708		0.681	0.835
Quizartinib	RTK signaling	0.717	0.986		0.729	0.986		0.726	0.985		0.743	0.988		0.642	0.981		0.658	0.979
RO-3306	Cell cycle	0.658	0.963		0.524	0.943		0.558	0.948		0.631	0.953		0.5	0.928		0.601	0.954
Rapamycin	PI3K/MTOR signaling	0.676	0.699		0.664	0.692		0.658	0.703		0.715	0.719		0.507	0.592		0.639	0.691
Refametinib	ERK MAPK signaling	0.542	0.602		0.528	0.576		0.535	0.619		0.643	0.653		0.314	0.416		0.507	0.591
Rucaparib	Genome integrity	0.757	0.987		0.637	0.974		0.604	0.974		0.756	0.985		0.5	0.961		0.702	0.982
Ruxolitinib	Other, kinases	0.821	0.995		0.856	0.996		0.893	0.997		0.821	0.994		0.5	0.978		0.853	0.996
S-Trityl-L-cysteine	Mitosis	0.722	0.583		0.695	0.546		0.684	0.482		0.761	0.596		0.487	0.357		0.648	0.497
SB216763	WNT signaling	0.728	0.993		0.61	0.986		0.678	0.992		0.697	0.991		0.537	0.985		0.677	0.99
SB505124	RTK signaling	0.656	0.983		0.646	0.982		0.619	0.979		0.616	0.976		0.514	0.968		0.629	0.98
SB52334	RTK signaling	0.661	0.908		0.579	0.87		0.573	0.859		0.64	0.896		0.509	0.842		0.592	0.866
SB590885	ERK MAPK signaling	0.55	0.958		0.466	0.949		0.536	0.96		0.621	0.965		0.433	0.945		0.534	0.957
SGC0946	Chromatin histone methylation	0.424	0.998		0.295	0.995		0.255	0.997		0.304	0.997		0.613	0.998		0.415	0.998
SL0101	Other	0.405	0.994		0.314	0.994		0.338	0.992		0.245	0.993		0.47	0.994		0.469	0.994
SN-38	DNA replication	0.808	0.44		0.685	0.284		0.799	0.435		0.796	0.422		0.704	0.316		0.773	0.412
SNX-2112	Protein stability and degradation	0.789	0.576		0.684	0.395		0.725	0.441		0.772	0.48		0.62	0.323		0.729	0.452
STF-62247	Other	0.79	0.984		0.762	0.979		0.799	0.987		0.715	0.978		0.713	0.969		0.744	0.979
Salubrinal	Other	0.793	0.903		0.733	0.865		0.766	0.887		0.775	0.887		0.703	0.836		0.739	0.875
Saracatinib	RTK signaling	0.633	0.916		0.588	0.905		0.559	0.891		0.683	0.923		0.433	0.84		0.575	0.901
Seliciclib	Cell cycle	0.73	0.951		0.701	0.939		0.694	0.937		0.699	0.944		0.595	0.923		0.667	0.932
Selisistat	Chromatin histone acetylation	0.807	0.999		0.774	0.999		0.58	0.997		0.82	0.999		0.575	0.997		0.787	0.999
Selumetinib	ERK MAPK signaling	0.53	0.767		0.532	0.766		0.464	0.739		0.557	0.77		0.492	0.741		0.522	0.769
Sepantronium bromide	Apoptosis regulation	0.728	0.103		0.675	0.104		0.652	0.089		0.693	0.112		0.64	0.075		0.637	0.08
Serdemetan	p53 pathway	0.654	0.771		0.582	0.72		0.56	0.69		0.609	0.724		0.435	0.602		0.645	0.76
Shikonin	Other	0.772	0.151		0.708	0.094		0.77	0.122		0.819	0.206		0.49	0.04		0.725	0.11
Sorafenib	RTK signaling	0.725	0.854		0.668	0.81		0.652	0.802		0.719	0.849		0.416	0.649		0.657	0.811
Sunitinib	RTK signaling	0.842	0.875		0.775	0.818		0.782	0.826		0.842	0.857		0.5	0.563		0.765	0.816
T0901317	Other	0.902	0.996		0.717	0.988		0.876	0.995		0.755	0.989		0.712	0.986		0.854	0.992
TAK-715	JNK and p38 signaling	0.826	0.946		0.779	0.927		0.794	0.926		0.754	0.918		0.412	0.813		0.793	0.923
TGX221	PI3K/MTOR signaling	0.505	0.909		0.449	0.908		0.505	0.924		0.596	0.933		0.429	0.867		0.432	0.899
TPCA-1	Other, kinases	0.807	0.791		0.692	0.652		0.701	0.669		0.735	0.718		0.623	0.568		0.73	0.714
TW 37	Apoptosis regulation	0.763	0.171		0.675	0.122		0.625	0.073		0.745	0.176		0.5	0.051		0.744	0.191
Talazoparib	Genome integrity	0.71	0.707		0.642	0.616		0.652	0.661		0.696	0.681		0.5	0.494		0.675	0.68
Tamoxifen	Hormone-related	0.559	0.992		0.694	0.994		0.658	0.994		0.58	0.993		0.299	0.984		0.622	0.994
Tanespimycin	Protein stability and degradation	0.483	0.455		0.539	0.471		0.61	0.57		0.554	0.514		0.499	0.418		0.426	0.421
Temozolomide	DNA replication	0.853	0.997		0.837	0.996		0.699	0.99		0.696	0.989		0.904	0.998		0.876	0.997
Temsirolimus	PI3K/MTOR signaling	0.69	0.594		0.595	0.496		0.706	0.645		0.686	0.602		0.543	0.419		0.665	0.572
Thapsigargin	Other	0.732	0.263		0.72	0.21		0.683	0.184		0.78	0.302		0.489	0.094		0.668	0.188
Tipifarnib	Other	0.757	0.507		0.7	0.462		0.644	0.378		0.754	0.465		0.573	0.26		0.679	0.421
Tivozanib	RTK signaling	0.868	0.996		0.787	0.991		0.868	0.996		0.899	0.997		0.732	0.993		0.814	0.994
Tozasertib	Mitosis	0.763	0.814		0.693	0.746		0.659	0.716		0.773	0.813		0.436	0.555		0.674	0.747
Trametinib	ERK MAPK signaling	0.508	0.48		0.483	0.465		0.441	0.434		0.535	0.475		0.689	0.656		0.484	0.475
Tretinoin	Other	0.728	0.956		0.728	0.963		0.674	0.947		0.7	0.954		0.646	0.943		0.704	0.954
Tubastatin A	Chromatin histone acetylation	0.843	0.949		0.829	0.943		0.84	0.944		0.811	0.94		0.825	0.939		0.8	0.918
UNC0638	Chromatin histone methylation	0.703	0.556		0.653	0.511		0.689	0.518		0.688	0.563		0.638	0.478		0.662	0.494
UNC1215	Chromatin other	NaN	1		NaN	1		NaN	1		NaN	1		NaN	1		NaN	1
VNLG-124	-	0.828	0.993		0.878	0.995		0.89	0.995		0.804	0.989		0.903	0.997		0.917	0.997
VX-11e	ERK MAPK signaling	0.69	0.89		0.638	0.858		0.652	0.872		0.745	0.906		0.5	0.793		0.639	0.868
VX-702	JNK and p38 signaling	0.742	0.992		0.669	0.987		0.765	0.993		0.737	0.991		0.633	0.987		0.695	0.989
Veliparib	Genome integrity	0.475	0.995		0.558	0.996		0.553	0.996		0.436	0.995		0.444	0.994		0.373	0.992
Vinblastine	Mitosis	0.82	0.463		0.716	0.287		0.836	0.5		0.814	0.403		0.538	0.187		0.722	0.379
Vinorelbine	Mitosis	0.74	0.49		0.626	0.354		0.665	0.433		0.756	0.486		0.5	0.245		0.659	0.368
Vismodegib	Other	0.79	0.995		0.751	0.993		0.826	0.996		0.814	0.995		0.577	0.988		0.769	0.993
Vorinostat	Chromatin histone acetylation	0.802	0.358		0.744	0.248		0.724	0.256		0.726	0.266		0.5	0.127		0.749	0.26
WH-4-023	Other, kinases	0.548	0.752		0.516	0.739		0.53	0.767		0.664	0.799		0.561	0.739		0.525	0.766
WHI-P97	Other, kinases	0.692	0.968		0.639	0.963		0.538	0.943		0.758	0.974		0.672	0.968		0.61	0.958
WZ-1-84	Other, kinases	0.595	0.948		0.495	0.92		0.488	0.922		0.736	0.966		0.51	0.931		0.525	0.938
Wee1 Inhibitor	Cell cycle	0.669	0.948		0.603	0.935		0.603	0.929		0.69	0.944		0.537	0.909		0.648	0.946
XAV939	WNT signaling	0.627	0.978		0.558	0.972		0.532	0.968		0.572	0.97		0.537	0.972		0.544	0.972
XMD8-85	Other	0.728	0.809		0.675	0.772		0.714	0.809		0.737	0.81		0.523	0.66		0.704	0.813
XMD8-92	Other, kinases	0.741	0.903		0.697	0.88		0.696	0.869		0.695	0.87		0.479	0.766		0.728	0.892
Y-39983	Cytoskeleton	0.834	0.953		0.769	0.928		0.817	0.948		0.849	0.957		0.311	0.747		0.772	0.929
YK-4-279	Other	0.76	0.569		0.677	0.448		0.643	0.367		0.726	0.429		0.647	0.412		0.717	0.513
YM201636	Other	0.778	0.861		0.726	0.825		0.767	0.841		0.804	0.885		0.309	0.576		0.713	0.811
Z-LLNle-CHO	Other	0.731	0.63		0.698	0.583		0.809	0.724		0.77	0.654		0.509	0.369		0.691	0.574
ZM447439	Mitosis	0.745	0.885		0.646	0.826		0.7	0.855		0.667	0.831		0.5	0.734		0.715	0.857
ZSTK474	PI3K/MTOR signaling	0.722	0.419		0.645	0.329		0.667	0.348		0.789	0.485		0.478	0.206		0.644	0.336
Zibotentan	Other	0.189	0.998		0.407	0.999		0.083	0.997		0.058	0.997		0.403	0.999		0.465	0.999

## Sheet: Suppl table S4
Supplementary Table S4. Prediction accuracy values in leave-one-cancer-type-out cross-validation
Cancer type (matching TCGA label)	Number of cell-lines	RefDNN			GradientBoost			RandomForest			K-NearestNeighbor			MultiLayerPerceptron			ElasticNet
		AUCROC	AUCPR		AUCROC	AUCPR		AUCROC	AUCPR		AUCROC	AUCPR		AUCROC	AUCPR		AUCROC	AUCPR
ACC	35	0.874411	0.933867		0.878586	0.944652		0.882	0.936		0.614	0.787		0.541	0.723		0.5	0.711
ALL	42	0.859712	0.852672		0.825686	0.79547		0.892	0.879		0.559	0.518		0.544	0.514		0.521	0.492
BLCA	4	0.901101	0.941073		0.886561	0.929111		0.896	0.941		0.602	0.718		0.532	0.661		0.552	0.691
BRCA	15	0.864717	0.93377		0.863554	0.927479		0.878	0.939		0.579	0.751		0.502	0.697		0.53	0.723
CESC	18	0.891398	0.940647		0.891247	0.936882		0.909	0.949		0.577	0.725		0.46	0.63		0.524	0.676
CLL	49	0.812439	0.909183		0.827744	0.905048		0.81	0.895		0.577	0.725		0.492	0.67		0.532	0.709
COAD/READ	32	0.846659	0.92351		0.85505	0.92537		0.861	0.931		0.547	0.713		0.478	0.67		0.55	0.711
DLBC	63	0.876578	0.884796		0.843981	0.843217		0.89	0.895		0.512	0.536		0.506	0.534		0.523	0.537
ESCA	35	0.832125	0.905635		0.859806	0.91346		0.88	0.931		0.56	0.693		0.51	0.653		0.505	0.657
GBM	6	0.887626	0.935183		0.885125	0.9295		0.897	0.938		0.57	0.69		0.541	0.683		0.533	0.683
HNSC	15	0.886303	0.92562		0.880339	0.914252		0.896	0.934		0.574	0.684		0.47	0.618		0.499	0.647
KIRC	30	0.865115	0.917858		0.847658	0.902878		0.87	0.922		0.525	0.66		0.466	0.618		0.538	0.677
LAML	60	0.865418	0.862922		0.83806	0.823257		0.874	0.876		0.539	0.524		0.5	0.503		0.508	0.512
LCML	21	0.875199	0.833154		0.846722	0.806276		0.876	0.853		0.553	0.502		0.489	0.467		0.521	0.479
LGG	32	0.89738	0.940392		0.883039	0.92652		0.894	0.934		0.588	0.7		0.555	0.691		0.554	0.679
LIHC	19	0.839508	0.908752		0.876386	0.922699		0.888	0.931		0.54	0.66		0.495	0.621		0.468	0.616
LUAD	29	0.878212	0.937429		0.865734	0.925142		0.879	0.936		0.579	0.738		0.537	0.705		0.537	0.714
LUSC	9	0.904009	0.948694		0.891349	0.938132		0.904	0.949		0.568	0.706		0.5	0.666		0.569	0.71
MB	17	0.812008	0.870057		0.871192	0.914501		0.887	0.929		0.589	0.706		0.614	0.718		0.395	0.601
MESO	27	0.88693	0.95299		0.870079	0.944428		0.88	0.95		0.594	0.78		0.498	0.739		0.514	0.749
MM	17	0.874066	0.903671		0.868905	0.898629		0.9	0.923		0.522	0.577		0.519	0.563		0.522	0.598
NB	3	0.844835	0.905359		0.84271	0.89676		0.859	0.911		0.559	0.674		0.5	0.638		0.545	0.673
OV	52	0.887462	0.940123		0.89275	0.942975		0.896	0.948		0.558	0.706		0.5	0.675		0.55	0.713
PAAD	31	0.894255	0.941831		0.882922	0.928971		0.907	0.948		0.588	0.717		0.5	0.657		0.502	0.663
PRAD	48	0.846889	0.914447		0.870055	0.925748		0.877	0.93		0.573	0.718		0.488	0.659		0.509	0.669
SCLC	10	0.872354	0.939466		0.855067	0.93006		0.86	0.936		0.564	0.737		0.491	0.692		0.57	0.749
SKCM	13	0.866564	0.915222		0.857093	0.900781		0.874	0.917		0.584	0.69		0.516	0.631		0.532	0.658
STAD	1	0.862685	0.923168		0.856999	0.91149		0.873	0.929		0.567	0.696		0.496	0.647		0.538	0.681
THCA	24	0.88278	0.923899		0.874226	0.911991		0.887	0.925		0.596	0.699		0.5	0.629		0.601	0.726
UCEC	23	0.881185	0.938227		0.87528	0.929708		0.887	0.936		0.558	0.718		0.523	0.699		0.553	0.707

## Sheet: Suppl table S5
Supplementary Table S5. Average prediction performance of RefDNN per target pathway
Target pathway	AUCROC			AUCPR
(sorted by mean of AUCROC and AUCPR)	mean	std		mean	std
ABL signaling	0.84358	0.000812528		0.992986	0.00190224
RTK signaling	0.715704	0.0947742		0.9081	0.157334
Cytoskeleton	0.72004	0.0820346		0.903088	0.0776662
Hormone-related	0.604803	0.0401309		0.994798	0.0033536
Genome integrity	0.708319	0.110993		0.875123	0.193262
Chromatin other	0.732778	0.0976603		0.802542	0.0912133
p53 pathway	0.668267	0.0475654		0.829549	0.0754619
WNT signaling	0.686077	0.0493886		0.80798	0.338012
JNK and p38 signaling	0.691286	0.101902		0.793192	0.315091
Cell cycle	0.72032	0.0658475		0.721398	0.236521
Mitosis	0.760626	0.059533		0.676059	0.154712
IGFR signaling	0.629347	0.0225603		0.806353	0.168046
ERK MAPK signaling	0.661744	0.10812		0.765945	0.19357
EGFR signaling	0.541381	0.136434		0.875033	0.16077
DNA replication	0.754364	0.0703581		0.5759	0.312797
Chromatin histone methylation	0.537129	0.219571		0.772039	0.319273
PI3K/MTOR signaling	0.690749	0.0606666		0.605701	0.254609
Chromatin histone acetylation	0.752903	0.0656821		0.497401	0.362063
Protein stability and degradation	0.683808	0.125203		0.565943	0.252388
Metabolism	0.699956	0.0202321		0.469623	0.260649
Apoptosis regulation	0.724597	0.106212		0.441424	0.320467

## Sheet: Suppl table S6
Supplementary Table S6. Top 10 genes associated with drug resistance identified by RefDNN
Drug	biomarker1	biomarker2	biomarker3	biomarker4	biomarker5	biomarker6	biomarker7	biomarker8	biomarker9	biomarker10
(5Z)-7-Oxozeaenol	54843	7049	10656	4113	8404	8862	6653	4856	4103	146330
5-Fluorouracil	2512	6135	71	51142	2787	7295	7846	51504	4726	5479
A-443654	7049	54843	4113	4103	8404	10656	8862	4856	282679	2615
A-770041	54843	5357	26153	6001	29968	55502	3110	9456	27075	100170841
AICA Ribonucleotide	5376	1490	4837	2791	3212	5587	54843	3598	2335	83604
AKT inhibitor VIII	2197	10399	11098	6137	2778	4282	4257	6277	7357	5631
AR-42	54843	7049	4113	8404	10656	8862	282679	4856	4103	83857
AS601245	3182	6194	2597	6135	7316	9045	58515	6647	4666	4726
AS605240	10399	9168	10109	10209	2597	51504	51386	2778	1340	1512
AT-7519	7049	54843	4113	4103	4856	282679	10656	10186	8404	646962
AZ628	4113	5357	29968	4103	27075	54843	7049	3110	26115	26157
AZD6482	7103	1113	3642	4072	3880	7033	85453	3382	6857	11001
AZD7762	7316	2197	6132	6135	6156	10376	6205	5689	3014	6125
AZD8055	7049	4113	54843	4103	4856	8404	10656	8862	282679	83857
Afatinib	6935	7431	10656	23331	8905	2995	139818	309	7857	2014
Alectinib	6228	9168	6205	5250	708	4869	8655	5705	388962	6647
Amuvatinib	26509	64073	1728	857	3491	301	688	6277	11098	2274
Avagacestat	2597	7316	2512	66035	2778	6228	2197	10399	6205	4282
Axitinib	26509	3958	3880	857	824	54843	858	1364	64065	7164
BAY-61-3606	4113	7049	4103	54843	8404	8862	8076	4856	29968	5357
BI-2536	4113	7049	4103	54843	8862	8404	4856	8076	282679	10656
BIX02189	26509	4071	3880	1728	5358	7164	3958	6385	10787	11098
BMS-345541	8870	140576	54206	5358	6282	5352	3956	4071	22949	2195
BMS-509744	6653	1113	146330	56271	2786	5243	3983	29114	10656	64798
BMS-536924	3958	6135	25797	6446	8933	9045	5327	2787	54543	2597
BMS-754807	4113	4103	7049	3553	5266	5243	6364	4856	54843	8404
BX-912	8870	140576	114569	5358	27075	5357	54206	10653	3880	1832
BX795	4113	7049	54843	4103	26157	29968	5357	8076	10656	4856
Belinostat	7049	54843	4103	10656	4113	8404	146330	282679	10186	8862
Bexarotene	54843	8910	10656	1728	1364	10787	3880	481	146330	27018
Bicalutamide	1938	2079	2512	6205	9377	1349	4708	10399	6194	522
Bortezomib	7049	54843	4113	4103	8404	8862	282679	4856	10186	10656
Bosutinib	2512	29997	1266	3735	29796	509	10491	11260	10959	10209
Bryostatin 1	6653	2778	10656	10950	7316	2597	6228	2197	54843	6205
CAY10603	7049	54843	4113	10656	282679	8404	8862	10186	4856	4103
CCT-018159	71	5464	10728	5688	6135	4282	10399	2778	2950	7846
CCT007093	7316	6205	6125	6277	5479	51504	6185	6135	5692	7812
CGP-082996	10656	7049	146330	10810	54843	8910	27018	3212	4103	824
CGP-60474	4113	7049	4103	54843	282679	8076	10656	4856	8862	8404
CHIR-99021	3958	1728	4072	3880	4070	54845	10787	2810	79887	64073
CI-1040	140576	64073	3958	9982	79589	4071	6192	399	652995	7045
CMK	4113	5357	29968	27075	26115	4103	9456	54843	3110	6001
CP466722	4113	4103	54843	7049	10186	6653	10656	3113	6595	3212
CP724714	2778	2597	7316	2512	6228	2197	10399	4282	66035	6205
CUDC-101	4113	7049	8862	10656	4103	54843	8404	6095	83857	282679
CX-5461	6282	8743	29108	8870	3956	55890	50486	7424	5552	26157
Cabozantinib	26509	2512	7316	3880	6633	6923	22822	10399	2950	51406
Cetuximab	54843	10656	2778	10950	8910	7049	7316	2597	2512	226
Cisplatin	4072	3880	57111	7033	10653	114569	54845	1364	10874	6768
Crizotinib	7049	8910	10656	54843	2778	10950	6653	146330	1528	4113
Cytarabine	7431	7035	2791	857	301	5270	9510	716	10436	715
DMOG	54843	10656	7049	4113	10950	2537	79191	10810	3212	8910
Dabrafenib	3880	1364	4072	146330	6590	4070	54492	57111	2810	688
Dacinostat	7049	54843	4113	8404	8862	282679	4103	4856	10656	646962
Dactolisib	7049	54843	4113	8404	8862	282679	4103	83857	10656	4856
Daporinad	54843	7049	4113	8404	4103	4856	282679	10656	8862	10186
Dasatinib	1278	7045	2335	4015	800	51083	3491	9363	4599	9480
Docetaxel	26509	857	3491	7049	54843	9535	10413	8974	1728	6594
Doramapimod	1728	2778	10950	8910	7316	54843	2597	284361	2512	5660
Doxorubicin	10209	5052	4282	8364	9188	1347	1655	2617	125144	1647
EHT-1864	2597	1728	6277	26509	8910	2512	2197	27018	10950	66035
Elesclomol	54843	7049	4113	4103	10656	4856	10186	8910	79191	26509
Embelin	10656	4113	54843	7049	4103	146330	3212	8404	6653	10810
Entinostat	3397	3916	567	2079	3866	2197	1349	71	5052	64065
Enzastaurin	4113	4103	7049	29968	54843	5357	8862	8404	8076	4856
Epothilone B	4113	7049	10656	54843	4103	4856	6653	146330	3212	8404
Erlotinib	9535	5552	8364	3945	26157	4609	26278	1535	7805	6194
Etoposide	2197	51142	55848	51406	6185	10797	310	25824	1603	11222
FH535	66035	8364	9168	6125	6132	23521	4694	8664	7295	518
FR-180204	1728	8910	2778	26509	7316	54843	10787	2597	10950	2512
FTI-277	2778	7316	2597	2512	2197	6228	66035	4282	10399	6205
Fedratinib	4113	4103	27075	7049	5357	26115	25837	55890	3110	8404
Foretinib	4113	7049	54843	4103	10656	8862	4856	8404	282679	8076
GNF-2	2778	7316	10950	2597	2512	10656	66035	4282	6228	2197
GSK1070916	4113	7049	54843	4103	26157	4856	8404	8862	8076	282679
GSK1904529A	6228	2512	10399	2787	8910	6633	7295	54843	10383	5479
GSK269962A	10383	3429	2197	10653	6277	29796	1936	3945	6284	1347
GSK319347A	2778	10950	54843	7316	2597	7049	2512	6228	2197	10656
GSK429286A	1728	26509	10787	54843	8974	8910	7049	857	6284	6385
GSK650394	6228	10209	3014	10399	4282	4694	6748	284361	51142	6633
GSK690693	26509	54843	3491	857	7045	2274	1728	4113	824	1490
GW-2580	7316	2597	2778	2512	2197	10399	4282	66035	6205	6228
GW441756	54843	10656	8910	2778	7049	10950	2597	7316	6653	2512
GW843682X	4113	7049	54843	4103	8862	4856	10656	8404	282679	8076
Gefitinib	7431	10656	309	6935	7846	10950	2778	123	2597	2054
Gemcitabine	4113	10656	7049	4103	146330	54843	6653	10810	6095	10950
HG6-64-1	10399	2512	567	3113	2787	7850	6228	1982	5691	6192
I-BET-762	26509	7164	4071	64073	3491	11098	5358	1832	140576	7045
IOX2	4666	71	84299	1603	284106	1329	2787	79139	4696	10959
IPA-3	2197	10209	6205	50854	8364	518	4946	57129	10376	51142
Idelalisib	26509	1728	10787	3491	1266	4071	8974	824	11098	54843
Imatinib	54843	8910	7049	10656	146330	1728	26509	10950	824	4103
Ispinesib Mesylate	10399	3956	7316	66035	5250	4946	2079	9518	7295	2787
JNK Inhibitor VIII	2778	7316	2597	2512	10950	805	285051	8910	2197	4282
JNK-9L	7049	4113	54843	8404	4103	8862	282679	4856	10656	83857
JQ1	9535	4071	5358	55843	11098	7805	26509	55970	1266	286530
JW-7-52-1	6653	2778	2597	7316	4282	66035	2197	6228	6205	284361
KIN001-244	5357	4113	55890	27075	8870	11259	26115	5352	29968	3110
KIN001-260	26509	3880	3491	1266	10787	4071	1728	7082	27018	11098
KIN001-266	5357	4113	27075	8870	26115	55890	8743	140576	3866	10656
KIN001-270	7316	6228	66035	2778	5660	2597	2512	1728	285051	71
KU-55933	2597	6696	7431	51495	1938	5464	2512	10935	26471	1936
LFM-A13	292	9168	6647	1728	1329	51065	805	6185	9445	1938
Lapatinib	10656	7049	4113	10950	2778	10194	58528	8910	4833	23331
Lenalidomide	2778	7316	2597	54843	2512	8910	1728	103910	5660	26509
Lestaurtinib	9168	103910	1192	1476	51142	6185	60	3916	7316	10627
Linifanib	2778	7316	2597	2512	1728	4282	2197	66035	8910	10399
Linsitinib	10103	5689	967	26471	29997	522	6277	518	2079	1632
Luminespib	7049	4113	54843	4103	10656	8862	8404	4856	282679	10186
MG-132	4103	4113	54843	7049	6653	6696	10656	6095	83857	10457
MK-2206	5552	50486	26157	29108	3956	51177	8835	6275	400451	25797
MPS-1-IN-1	8870	5352	5654	4071	5358	140576	7045	55970	3956	2195
Masitinib	4113	5357	27075	29968	4103	26115	55313	11259	3110	55890
Methotrexate	4071	26509	11098	3491	22943	7164	3880	5358	140576	1266
Mitomycin-C	7049	54843	4113	10656	8404	4103	8862	4856	282679	146330
Motesanib	2778	66035	8910	51142	4282	103910	2787	567	54843	10950
NG-25	6205	9168	1192	2787	3958	4609	54543	7534	2778	8531
NSC-207895	54843	1728	26509	4103	222171	10457	4113	652	7049	26353
NSC-87877	2778	7316	2597	54843	8910	10950	2512	226	2197	805
NU7441	10787	27018	1728	26509	79921	824	8910	5660	10950	7316
NVP-BHG712	71	7316	5052	8933	6185	4694	6993	3956	5694	285051
NVP-TAE684	4113	4103	3553	11259	5357	79191	3110	27075	5332	3575
Navitoclax	26509	3491	11098	140576	857	3958	22943	8870	301	4071
Nilotinib	26509	7316	2597	2778	1728	2512	10399	3958	2197	6228
Nutlin-3a (-)	3880	1364	688	222171	4072	4103	652	4070	54843	1999
OSI-027	2787	2512	4666	805	54918	4282	23478	6156	100128731	29997
OSI-930	6156	5052	23521	9403	9168	71	10399	4706	3303	81892
OSU-03012	7049	54843	4113	4103	4856	10656	282679	8404	83857	10186
Obatoclax Mesylate	7049	4113	54843	8862	8404	4103	282679	10656	4856	343990
Olaparib	54843	1364	3880	26509	6653	3958	1728	3855	6277	64073
Omipalisib	7049	4113	54843	8404	4103	282679	8862	10656	10186	343990
PAC-1	27018	8933	5358	1266	26509	55353	11098	55970	3491	4071
PD0325901	66035	71	8655	2197	2787	5464	8531	3956	6647	4637
PD173074	54843	8910	26509	1728	857	10787	3491	2778	824	6653
PF-4708671	26509	54843	1728	7049	2778	824	10950	8910	7316	2597
PF-562271	9518	3880	10787	3855	8910	4082	27018	7316	8933	6990
PFI-1	54206	114569	3397	9535	3625	4072	10874	5552	6662	7164
PFI-3	2597	2778	7316	4282	66035	10399	6205	226	2512	6156
PHA-665752	2778	4113	4103	10950	7049	6653	54843	10656	2597	5660
PHA-793887	3491	4071	7045	1490	11098	22943	7852	5450	9535	10769
PI-103	4113	7049	54843	4103	8076	4856	10656	282679	8404	5266
PIK-93	4113	7049	4103	10656	146330	54843	26157	10186	5357	6653
PLX-4720	3880	10653	10409	1364	3855	7277	7345	54492	4072	64073
Paclitaxel	7431	226	8531	71	4502	2665	6205	6647	3608	4501
Palbociclib	9168	66035	7316	2787	2950	7846	6228	10961	3014	10376
Parthenolide	10656	27018	54843	56271	2786	3212	1113	54492	89944	146330
Pazopanib	6653	8673	5266	2810	132299	6590	8660	2778	4070	567
Pelitinib	7049	4113	8862	10656	54843	4103	8404	6095	282679	83857
Pevonedistat	4113	4103	7049	5357	10656	29968	54843	8076	27075	11259
Phenformin	8364	285051	1936	66035	6228	29796	3735	4666	7031	6137
Pictilisib	4113	7049	4103	54843	8076	8404	10186	4856	10656	8862
Piperlongumine	6132	5689	5552	9045	4282	216	2778	1622	7316	2197
Ponatinib	1364	26509	146330	4103	2353	3880	64065	6590	1728	688
Pyrimethamine	4113	27075	55859	26115	26153	3642	8933	84553	91975	5332
QS11	26509	4113	301	3491	54843	3576	11343	716	10436	3552
Quizartinib	1728	2778	8910	7316	2597	26509	5660	2512	10787	103910
RO-3306	6653	2778	2597	7316	6228	2197	2512	10399	6205	4282
Rapamycin	79191	9535	4033	4113	963	5450	1266	146330	10810	3491
Refametinib	4666	3958	4071	285051	1847	4282	6228	6277	3182	1936
Rucaparib	54843	2778	6653	7316	26509	1728	2597	226	334	4282
Ruxolitinib	2197	1476	6125	1936	8364	51504	54543	6205	378	2778
S-Trityl-L-cysteine	4113	4103	54843	7049	10656	79191	146330	4856	1116	10186
SB216763	2778	2597	7316	2197	2512	6228	4282	66035	10950	6205
SB505124	26509	1728	7316	6277	2597	2778	2512	4282	66035	2197
SB52334	26509	6277	4071	1728	6281	1992	64073	3880	3491	7045
SB590885	9168	8364	100128731	10549	51065	6132	4694	60	2197	1938
SGC0946	7295	51065	6277	51504	2512	29997	1192	2787	51386	4501
SL0101	2778	10950	7316	2597	2512	8910	226	2197	805	54843
SN-38	7049	54843	4113	4103	8862	10656	8404	4856	282679	6095
SNX-2112	71	2778	6194	6192	23521	54543	2512	4282	7316	7534
STF-62247	26509	1728	10787	27018	857	3491	8974	824	351	8910
Salubrinal	27018	5352	84617	1266	4837	5269	301	10644	54206	22943
Saracatinib	10656	7049	4113	4103	146330	54843	6095	10950	4856	10810
Seliciclib	7049	54843	10656	4113	146330	3212	8910	4103	4856	10457
Selisistat	2778	7316	2597	2512	4282	66035	2197	226	6228	805
Selumetinib	7345	6925	85453	399	11013	10962	7852	968	5450	9315
Sepantronium bromide	7049	4113	54843	8404	8862	4103	282679	10656	4856	8349
Serdemetan	5357	4113	27075	3110	55890	114569	8743	3382	10186	10653
Shikonin	7049	54843	10656	4113	8404	8862	282679	4856	343990	146330
Sorafenib	3956	84617	55859	8870	5358	29968	26115	5357	5352	8933
Sunitinib	4113	5357	4103	54843	26115	7049	6001	29968	27075	8076
T0901317	1728	2778	10787	8910	7316	26509	27018	2597	5660	2512
TAK-715	66035	292	10134	51065	103910	6282	3945	64960	57402	3880
TGX221	11151	6228	8364	9535	29997	6125	6205	10399	6135	2197
TPCA-1	10656	4113	4103	7049	3956	29108	146330	5357	26157	11259
TW 37	6156	2079	3945	506	125144	2521	51504	6125	567	6138
Talazoparib	91607	3553	3552	7431	2791	857	83871	57402	59	4072
Tamoxifen	10399	5464	6277	375	6132	2197	6125	9555	4694	23521
Tanespimycin	140576	26509	11098	1728	4071	7045	3956	6282	7164	5358
Temozolomide	8910	2778	54843	7316	27018	2597	10950	10787	1728	5660
Temsirolimus	4113	4103	54843	7049	10656	3212	5243	4856	8404	146330
Thapsigargin	4113	5243	10656	4103	6653	7049	8404	54843	4856	8862
Tipifarnib	7049	4113	54843	8862	8404	4103	282679	10656	4856	10186
Tivozanib	54843	2778	8910	7049	10656	7316	10950	1728	2597	2512
Tozasertib	5552	25797	50486	3956	29968	27075	6696	11259	3669	8406
Trametinib	4113	7049	4103	54843	4856	8076	10186	8862	282679	8404
Tretinoin	71	3015	23521	10399	226	3958	6923	5250	51522	6135
Tubastatin A	26509	3491	4071	3958	1728	7045	6277	11098	64065	6385
UNC0638	4113	7049	54843	4103	10656	4856	6095	8862	8404	3212
UNC1215	2778	7316	2597	2512	4282	66035	2197	226	5660	6228
VNLG/124	27018	10787	7316	2778	2597	10950	1266	2512	8910	2197
VX-11e	10409	7837	7345	8910	4131	10962	7846	23022	11013	1266
VX-702	7316	2597	2778	2512	10399	2197	6205	6228	4282	66035
Veliparib	6194	805	2787	3945	7295	5121	103910	4637	57129	292
Vinblastine	4113	7049	54843	4103	10656	4856	6653	8404	146330	6095
Vinorelbine	7049	4113	54843	4103	10656	8404	8862	6095	4856	146330
Vismodegib	1728	2778	10787	7316	27018	2597	26509	2512	8910	6277
Vorinostat	7049	54843	4113	10656	4103	10186	282679	8404	4856	10810
WH-4-023	10656	1113	6095	146330	5121	11151	58528	10912	3113	894
WHI-P97	10656	7431	2778	2597	7316	2512	6228	2197	10399	6205
WZ-1-84	6135	2597	66035	103910	967	1192	8364	7284	292	71
Wee1 Inhibitor	6132	8364	4691	7431	10399	285051	66035	2597	2950	2512
XAV939	2778	10399	7316	4282	6156	2512	9045	2787	51142	51504
XMD8-85	29968	4113	26115	5357	54843	27075	4103	50486	26577	51177
XMD8-92	54843	4113	26509	1728	7049	4103	1645	1646	652	3212
Y-39983	4071	5358	6277	26509	1728	7164	140576	928	11098	3880
YK-4-279	7049	54843	4113	10656	4103	146330	4856	282679	8404	8862
YM201636	7045	3491	26509	4071	8870	5328	6273	140576	10644	2152
Z-LLNle-CHO	5552	3113	684	7431	5698	5696	2995	3122	1021	2014
ZM447439	27075	55890	4113	5357	11259	3956	8743	55313	1512	55062
ZSTK474	6228	1192	7316	51142	6132	8364	3945	6633	9168	6194
Zibotentan	6205	23480	5479	967	10383	1938	284361	4706	506	509

## Sheet: Suppl table S7
Supplementary Table S7. List of 37 FDA approved target-based anticancer drugs that are not used in the GDSC project
Drug	Pubchem CID	Approval year	Therapeutic class	Mechanisms of Action
Fluoxymesterone	6446	1956	Breast cancer	Androgen Receptor Agonists
Methyltestosterone	6010	1973	Breast cancer	Androgen Receptor Agonists
Estramustine	259331	1981	Prostate cancer	Alkylating Activity
Interferon Alfa-2B	71306834	1986	Sarcoma; Leukemia; Melanoma; Lymphoma	-
Goserelin	5311128	1989	Prostate cancer; Breast cancer	Gonadotropin Releasing Hormone Receptor Agonists
Flutamide	3397	1989	Prostate cancer	Androgen Receptor Antagonists
Anastrozole	2187	1995	Breast cancer	Aromatase Inhibitors
Porfimer	57166	1995	Esophageal cnacer; Lung cancer	-
Nilutamide	4493	1996	Prostate cancer	Androgen Receptor Antagonists
Imiquimod	57469	1997	Basal cell carcinoma	Interferon Inducers
Letrozole	3902	1997	Breast cancer	Aromatase Inhibitors
Toremifene	3005573	1997	Breast cancer	Selective Estrogen Receptor Modulators
Thalidomide	5426	1998	Multiple myeloma	-
Alitretinoin	449171	1999	Kaposi's sarcoma	-
Exemestane	60198	1999	Breast cancer	Aromatase Inhibitors
Triptorelin	25074470	2000	Prostate cancer	-
Fulvestrant	104741	2002	Breast cancer	-
Ibritumomab tiuxetan	74890578	2002	Lymphoma	-
Leuprolide acetate	657180	2002	Prostate cancer	-
Abarelix	16131215	2003	Prostate cancer	-
Iodine-131-tositumomab	9918746	2003	Lymphoma	-
Azacitidine	9444	2004	Leukemia	Nucleic Acid Synthesis Inhibitors
Decitabine	451668	2006	Leukemia	Nucleic Acid Synthesis Inhibitors
Degarelix	16136245	2008	Prostate cancer	-
Everolimus	6442177	2009	Breast cancer; Brain cancer; Kideny cancer; Pancreatic cancer	Protein Kinase Inhibitors; Cytochrome P450 Inhibitors; P-Glycoprotein Inhibitors; mTOR Inhibitors
Romidepsin	5352062	2009	Lymphoma	Histone Deacetylase Inhibitors
Hydroxyurea	3657	2010	Melanoma; Leukemia; Ovarian cancer; Head and neck cancer	-
Abiraterone acetate	9821849	2011	Prostate cancer	-
Vandetanib	3081361	2011	Thyroid cancer	Protein Kinase Inhibitors
Vemurafenib	42611257	2011	Melanoma	Protein Kinase Inhibitors; Cytochrome P450 Inhibitors; P-Glycoprotein Inhibitors
Carfilzomib	11556711	2012	Multiple myeloma	Proteasome Inhibitors
Enzalutamide	15951529	2012	Prostate cancer	Androgen Receptor Antagonists; Cytochrome P450 Inducers
Regorafenib	11167602	2012	Colorectal cancer; Stomach cancer	Protein Kinase Inhibitors; Cytochrome P450 Inhibitors
Ibrutinib	24821094	2013	Lymphoma	Protein Kinase Inhibitors
Pomalidomide	134780	2013	Multiple myeloma	-
Ceritinib	57379345	2014	Lung cancer	Tyrosine Kinase Inhibitors; Cytochrome P450 Inhibitors
Lanreotide	71349	2014	Gastroenteropancreatic neuroendocrine tumor	-
